# Supplementary material for: Unsupervised meta-clustering identifies risk clusters in acute myeloid leukemia based on clinical and genetic profiles
Source: Commun Med (Lond). 2023 May 17;3:68. doi: 10.1038/s43856-023-00298-6 (PMC10192332; doi:10.1038/s43856-023-00298-6)
Supplement: Supplementary file 2 — Supplementary Data 1 [file 43856_2023_298_MOESM2_ESM.xlsx]

## Sheet: Tabelle1
trial name	clinicaltrials.gov identifier	trial duration	protocol summary
AML96	NCT00180115	1996-2008	risk-adapted postremission treatment regarding allogeneic stem cell transplantation for high-risk AML and related allogeneic and autologous stem cell transplantation for standard-risk AML, and randomization between intermediate-dose and high-dose cytarabine within the first post-remission course
AML2003	NCT00180102	2003-2009	early allogeneic stem cell transplantation in post-induction aplasia for high-risk AML, factorial design with four therapy arms with two factors of two stages (intensified vs. standard therapy and cytarabine vs. cytarabine + mitoxantrone + amsacrin)		Supplemental Data 1. Summary of clinical trial protocols and treatment regimens for previous clinical trials that were used to generate patient numbers for clustering and external validation.
AML60+	NCT00180167	2005-2010	Patients ≥ 60 years, mitoxantron on day 1,2,3 + cytarabine on days 1,3,5,7 vs. DA 7+3
SORAML	NCT00893373	2011-2014	Standard therapy + sorafenib vs. standard therapy + placebo
SAL bioregistry	NCT03188874	2010-present	Prospective registry of AML patients
AMLCG-1999	NCT00266136	1999-2007	double induction with HAM-HAM, multiple course G-CSF or myeloablative consolidation with Bu/Cy and autologous blood stem cell transplantation instead of maintenance vs. standard therapy
AMLCG-2008	NCT01382147	2008-2012	S-HAM escalated for younger patients and S-HAM basis for elderly patients vs. TAD-HAM (younger) or HAM-HAM (elderly)
