# Supplementary material for: Unsupervised meta-clustering identifies risk clusters in acute myeloid leukemia based on clinical and genetic profiles
Source: Commun Med (Lond). 2023 May 17;3:68. doi: 10.1038/s43856-023-00298-6 (PMC10192332; doi:10.1038/s43856-023-00298-6)
Supplement: Supplementary file 3 — Supplementary Data 2 [file 43856_2023_298_MOESM3_ESM.xlsx]

## Sheet: Tabelle1
Variable	n	%
clinical				Supplementary Data 2. Available data including clinical data, laboratory values, molecular genetics and cytogenetics used for unsupervised clustering. For the purpose of dimension reduction, features that were very rare (present in less than 1% of patients) were dropped.
age
height
weight
sex
AML type, de novo	1180	85.32%
AML type, secondary	146	10.56%
AML type, therapy-related	40	2.89%
extramedullary disease	202	14.61%
Fever during induction phase	361	26.10%
laboratory values
hemoglobin
white blood cell count
platelet count
bone marrow blast count
peripheral blood blast count
fibrinogen level
LDH level
molecular genetics
ASXL1	124	8.97%
ATRX	3	0.22%
BCOR	61	4.41%
BCORL1	49	3.54%
BRAF	6	0.43%
CALR	1	0.07%
CBL	27	1.95%
CBLB	2	0.14%
CDKN2A	3	0.22%
CEBPA, monoallelic (TAD)	41	2.96%
CEBPA, monoallelic (bZIP)	30	2.17%
CEBPA, double-mutated	91	6.58%
CSF3R	20	1.45%
CUX1	34	2.46%
DNMT3A	396	28.63%
ETV6	9	0.65%
EZH2	53	3.83%
FBXW7	3	0.22%
FLT3-ITD	280	20.25%
FLT3-ITD ratio
FLT3-TKD	62	4.48%
GATA2	80	5.78%
HRAS	2	0.14%
IDH1	122	8.82%
IDH2	197	14.24%
IKZF1	36	2.60%
JAK2	18	1.30%
KDM6A	9	0.65%
KIT	73	5.28%
KRAS	79	5.71%
MPL	5	0.36%
MYD88	2	0.14%
NOTCH1	24	1.74%
NPM1	466	33.69%
NRAS	229	16.56%
PDGFRA	1	0.07%
PHF6	41	2.96%
PTEN	3	0.22%
PTPN11	100	7.23%
RAD21	50	3.62%
RUNX1	134	9.69%
SETBP1	7	0.51%
SF3B1	41	2.96%
SMC1A	22	1.59%
SMC3	18	1.30%
SRSF2	72	5.21%
STAG2	71	5.13%
TET2	247	17.86%
TP53	102	7.38%
U2AF1	36	2.60%
WT1	102	7.38%
ZRSR2	19	1.37%
cytogenetics
Karyotype, complex	152	10.99%
Karyotype, neither normal nor complex	463	33.48%
Karyotype, normal	709	51.27%
t(6;9)(p23;q34)	5	0.36%
t(11;19)(q23;p13)	1	0.07%
abn(3q)	21	1.52%
t(1;3)	5	0.36%
t(3;21)	4	0.29%
t(2;3)	1	0.07%
del(3q)	5	0.36%
add(3q)	2	0.14%
t(3;4;3)	1	0.07%
t(3;8)	1	0.07%
t(3;6)	1	0.07%
t(3;7)	1	0.07%
add(7q)	1	0.07%
del(7q)	18	1.30%
8	79	5.71%
-Y	14	1.01%
del(9q)	12	0.87%
del(20q)	5	0.36%
inv(3)(q21;q26.2)	7	0.51%
-5	7	0.51%
del(5q)	44	3.18%
-7	33	2.39%
-17	2	0.14%
t(v;11)(v;q23)	13	0.94%
add(11q23)	1	0.07%
t(6;11)	1	0.07%
t(10;11)	2	0.14%
t(1;11)	1	0.07%
t(11;17)	1	0.07%
inv(11)	2	0.14%
t(5;11)	1	0.07%
t(9;10;11)	1	0.07%
t(3;11;15)	1	0.07%
abn(17p)	6	0.43%
add(17p)	1	0.07%
del(17p)	32	2.31%
inv(16)	58	4.19%
del(9p)	1	0.07%
del(11q)	6	0.43%
del(12p)	4	0.29%
del(16q)	4	0.29%
del(10p)	3	0.22%
del(21q)	1	0.07%
del(6q)	1	0.07%
del(17q)	2	0.14%
del(1p)	2	0.14%
del(15q)	1	0.07%
del(13q)	2	0.14%
del(1q)	1	0.07%
del(3p)	1	0.07%
del(4q)	1	0.07%
-22	1	0.07%
-13	2	0.14%
-18	2	0.14%
-X	5	0.36%
-15	1	0.07%
add(20p)	1	0.07%
add(18q)	1	0.07%
add(12p)	2	0.14%
add(14q)	2	0.14%
add(9p)	1	0.07%
add(15q)	1	0.07%
add(19p)	1	0.07%
add(21q)	2	0.14%
add(8q)	1	0.07%
add(22q)	1	0.07%
add(17q)	1	0.07%
6	3	0.22%
11	9	0.65%
9	3	0.22%
14	3	0.22%
4	10	0.72%
19	6	0.43%
13	10	0.72%
22	20	1.45%
21	14	1.01%
1	1	0.07%
5	2	0.14%
12	1	0.07%
7	1	0.07%
10	2	0.14%
+X	1	0.07%
+Y	3	0.22%
15	1	0.07%
20	2	0.14%
23	1	0.07%
3	1	0.07%
+r	2	0.14%
mar	13	0.94%
XXYY	1	0.07%
dup(21)(q22q22)	1	0.07%
dup(17)(q21q25)	1	0.07%
dup(8)	1	0.07%
t(9;11)(p21.23;q23)	20	1.45%
t(4;14)(q11;q32)	1	0.07%
t(8;9)	2	0.14%
t(5;18)(q35;q21)	1	0.07%
t(16;16)	18	1.30%
t(9;21)	2	0.14%
t(4;21)(q11;q11)	1	0.07%
t(1;4)(q25;q12)	1	0.07%
t(3;5)	4	0.29%
t(8;11)	1	0.07%
t(2;15)	1	0.07%
t(7;14)	1	0.07%
t(7;9)	1	0.07%
t(6;12)	1	0.07%
t(2;14)	2	0.14%
t(5;21)	1	0.07%
t(7;11)	2	0.14%
t(7;21)	1	0.07%
t(3;11)	1	0.07%
t(13;21)	1	0.07%
t(1;17)	1	0.07%
t(5;9)	1	0.07%
t(10;11)	1	0.07%
t(8;21)	52	3.76%
t(12;22)	1	0.07%
t(4;22)	1	0.07%
t(1;8;16)	1	0.07%
t(2;5;10)	1	0.07%
t(7;12;12)	1	0.07%
ins(21)	1	0.07%
i(17)(q10)	6	0.43%
i(22)(q10)	1	0.07%
idic(X)	1	0.07%
inv(8)	1	0.07%
inv(9)	3	0.22%
inv(17)	1	0.07%
inv(10)	1	0.07%
inv(11)(1)	1	0.07%
der(16)t(1;16)	2	0.14%
der(1;7)	1	0.07%
der(2)(p23)	1	0.07%
der(10)	1	0.07%
der(9)	3	0.22%
der(19)	1	0.07%
der(18)	2	0.14%
der(1;14)	1	0.07%
der(12)	1	0.07%
