# Supplementary material for: Unsupervised meta-clustering identifies risk clusters in acute myeloid leukemia based on clinical and genetic profiles
Source: Commun Med (Lond). 2023 May 17;3:68. doi: 10.1038/s43856-023-00298-6 (PMC10192332; doi:10.1038/s43856-023-00298-6)
Supplement: Supplementary file 4 — Supplementary Data 3 [file 43856_2023_298_MOESM4_ESM.xlsx]

## Sheet: Tabelle1
Variable	n missing (%)
clinical			Supplementary Data 3. Missing data for variables included in cluster generation.
age	0
sex	0
AML type	17 (1.2)
extramedullary disease	137 (9.9)
laboratory values
hemoglobin	6 (0.4)
white blood cell count	2 (0.2)
platelet count	4 (0.3)
bone marrow blast count	103 (7.4)
peripheral blood blast count	79 (5.7)
LDH level	65 (4.7)
molecular genetics
ASXL1	0
BCOR	0
BCORL1	0
CBL	0
CEBPA	0
CEBPA, monoallelic (TAD)	31 (2.2)
CEBPA, monoallelic (bZIP)	31 (2.2)
CEBPA, double-mutated	31 (2.2)
CSF3R	0
CUX1	0
DNMT3A	0
ETV6	0
EZH2	0
FLT3-ITD	0
FLT3-TKD	0
GATA2	0
IDH1	0
IDH2	0
IKZF1	0
JAK2	0
KIT	0
KRAS	0
NOTCH1	0
NPM1	0
NRAS	0
PHF6	0
PTPN11	0
RAD21	0
RUNX1	0
SF3B1	0
SMC1A	0
SMC3	0
SRSF2	0
STAG2	0
TET2	0
TP53	0
U2AF1	0
WT1	0
ZRSR2	0
cytogenetics
Karyotype, complex	81 (5.9)
Karyotype, neither normal nor complex	81 (5.9)
Karyotype, normal	81 (5.9)
t(8;21)	81 (5.9)
inv(16) or t(16;16)	81 (5.9)
inv(3) or t(3;3)	81 (5.9)
-5 or del(5q)	81 (5.9)
-7 oder del(7q)	81 (5.9)
-17 or del(17p)	81 (5.9)
