# Supplementary material for: Unsupervised meta-clustering identifies risk clusters in acute myeloid leukemia based on clinical and genetic profiles
Source: Commun Med (Lond). 2023 May 17;3:68. doi: 10.1038/s43856-023-00298-6 (PMC10192332; doi:10.1038/s43856-023-00298-6)
Supplement: Supplementary file 5 — Supplementary Data 4 [file 43856_2023_298_MOESM5_ESM.xlsx]

## Sheet: Tabelle1
Variable
clinical	laboratory values		Supplementary Data 4. Variables used for cluster formation. In order to avoid the ‘curse of dimensionality’, i. e. the destabilizing nature of high-dimensional data sets with only limited data points in them, a feature had to be present in at least 1% of patients to be taken into account by the unsupervised model. Pre-processing of data using this cut-off allowed for stable computations without n…
age	hemoglobin
sex	white blood cell count
AML type, de novo	platelet count
AML type, secondary	bone marrow blast count
AML type, therapy-related	peripheral blood blast count
extramedullary disease	LDH level
molecular genetics
ASXL1	JAK2
BCOR	KIT
BCORL1	KRAS
CBL	NOTCH1
CEBPA	NPM1
CEBPA, monoallelic (TAD)	NRAS
CEBPA, monoallelic (bZIP)	PHF6
CEBPA, double-mutated	PTPN11
CSF3R	RAD21
CUX1	RUNX1
DNMT3A	SF3B1
ETV6	SMC1A
EZH2	SMC3
FLT3-ITD	SRSF2
FLT3-ITD ratio	STAG2
FLT3-TKD	TET2
GATA2	TP53
IDH1	U2AF1
IDH2	WT1
IKZF1	ZRSR2
cytogenetics
Karyotype, complex	inv(3) or t(3;3)
Karyotype, neither normal nor complex	-5 or del(5q)
Karyotype, normal	-7 oder del(7q)
t(8;21)	-17 or del(17p)
inv(16) or t(16;16)
