# Supplementary material for: Unsupervised meta-clustering identifies risk clusters in acute myeloid leukemia based on clinical and genetic profiles
Source: Commun Med (Lond). 2023 May 17;3:68. doi: 10.1038/s43856-023-00298-6 (PMC10192332; doi:10.1038/s43856-023-00298-6)
Supplement: Supplementary file 6 — Supplementary Data 5 [file 43856_2023_298_MOESM6_ESM.xlsx]

## Sheet: Tabelle1
algorithm combination	silouette coefficent	calinski harabasz index	davies bouldin score
AutoEnc(#Dim=2) AgglomerativeClustering(#Cl=3)	0.45	2326.40	0.72		Supplementary Data 5. Performance metrics for individual clustering and transformation algorithm combinations. Silhouette analysis measures how close a point in a cluster is to points in neighboring clusters. On a scale from -1 to +1, samples that are far away from neighboring clusters will receive a value close to +1 while a value close to 0 means that a sample is close to the decision boundary …
AutoEnc(#Dim=2) AgglomerativeClustering(#Cl=4)	0.43	2696.07	0.71
AutoEnc(#Dim=2) AgglomerativeClustering(#Cl=5)	0.44	3024.93	0.68
AutoEnc(#Dim=2) BIRCH(#Cl=3)	0.47	2182.46	0.60
AutoEnc(#Dim=2) BIRCH(#Cl=4)	0.44	2686.84	0.65
AutoEnc(#Dim=2) BIRCH(#Cl=5)	0.45	2906.33	0.62
AutoEnc(#Dim=2) GaussianMixture(#Cl=3)	0.50	2660.70	0.64
AutoEnc(#Dim=2) GaussianMixture(#Cl=4)	0.44	3091.40	0.70
AutoEnc(#Dim=2) GaussianMixture(#Cl=5)	0.36	2336.96	0.90
AutoEnc(#Dim=2) k-Means(#Cl=3)	0.52	3117.04	0.62
AutoEnc(#Dim=2) k-Means(#Cl=4)	0.46	3426.16	0.67
AutoEnc(#Dim=2) k-Means(#Cl=5)	0.44	3533.94	0.73
AutoEnc(#Dim=2) OPTICS(#Cl=2)	0.14	248.99	0.88
AutoEnc(#Dim=2) SpectralClustering(#Cl=3)	0.49	2596.59	0.60
AutoEnc(#Dim=2) SpectralClustering(#Cl=4)	0.39	2161.86	0.71
AutoEnc(#Dim=2) Two-Means(#Cl=3)	0.52	3116.54	0.62
AutoEnc(#Dim=2) Two-Means(#Cl=4)	0.46	3389.23	0.66
AutoEnc(#Dim=2) Two-Means(#Cl=5)	0.44	3510.27	0.72
AutoEnc(#Dim=3) AgglomerativeClustering(#Cl=3)	0.46	1779.15	0.87
AutoEnc(#Dim=3) AgglomerativeClustering(#Cl=4)	0.45	2060.34	0.84
AutoEnc(#Dim=3) AgglomerativeClustering(#Cl=5)	0.37	2071.74	0.85
AutoEnc(#Dim=3) BIRCH(#Cl=3)	0.38	1657.12	1.00
AutoEnc(#Dim=3) BIRCH(#Cl=4)	0.44	2277.86	0.74
AutoEnc(#Dim=3) BIRCH(#Cl=5)	0.40	2157.59	0.91
AutoEnc(#Dim=3) GaussianMixture(#Cl=3)	0.30	1128.23	1933-01-01
AutoEnc(#Dim=3) GaussianMixture(#Cl=4)	0.40	1170.41	2025-01-01
AutoEnc(#Dim=3) GaussianMixture(#Cl=5)	0.13	1057.61	2023-05-03
AutoEnc(#Dim=3) k-Means(#Cl=3)	0.53	1909.31	0.92
AutoEnc(#Dim=3) k-Means(#Cl=4)	0.46	2410.92	0.73
AutoEnc(#Dim=3) k-Means(#Cl=5)	0.44	2506.04	0.77
AutoEnc(#Dim=3) SpectralClustering(#Cl=3)	0.35	1518.09	0.88
AutoEnc(#Dim=3) SpectralClustering(#Cl=4)	0.39	1825.16	0.85
AutoEnc(#Dim=3) SpectralClustering(#Cl=5)	0.39	2186.76	0.75
AutoEnc(#Dim=3) Two-Means(#Cl=3)	0.52	1850.45	0.74
AutoEnc(#Dim=3) Two-Means(#Cl=4)	0.46	2408.90	0.73
AutoEnc(#Dim=3) Two-Means(#Cl=5)	0.43	2491.87	0.76
AutoEnc(#Dim=4) AgglomerativeClustering(#Cl=3)	0.42	1418.86	0.86
AutoEnc(#Dim=4) AgglomerativeClustering(#Cl=4)	0.44	1722.13	0.72
AutoEnc(#Dim=4) AgglomerativeClustering(#Cl=5)	0.37	1902.08	0.85
AutoEnc(#Dim=4) BIRCH(#Cl=3)	0.42	1418.86	0.86
AutoEnc(#Dim=4) BIRCH(#Cl=4)	0.44	1722.13	0.72
AutoEnc(#Dim=4) BIRCH(#Cl=5)	0.37	1902.08	0.85
AutoEnc(#Dim=4) GaussianMixture(#Cl=3)	0.32	1113.27	2023-05-01
AutoEnc(#Dim=4) GaussianMixture(#Cl=4)	0.33	1227.38	2023-05-01
AutoEnc(#Dim=4) GaussianMixture(#Cl=5)	0.18	740.59	1935-01-01
AutoEnc(#Dim=4) k-Means(#Cl=3)	0.45	1588.40	0.79
AutoEnc(#Dim=4) k-Means(#Cl=4)	0.49	2257.10	0.67
AutoEnc(#Dim=4) k-Means(#Cl=5)	0.42	2302.57	0.77
AutoEnc(#Dim=4) Two-Means(#Cl=3)	0.45	1586.59	0.80
AutoEnc(#Dim=4) Two-Means(#Cl=4)	0.49	2253.06	0.68
AutoEnc(#Dim=4) Two-Means(#Cl=5)	0.42	2278.51	0.77
AutoEnc(#Dim=5) AgglomerativeClustering(#Cl=3)	0.54	1226.47	0.58
AutoEnc(#Dim=5) AgglomerativeClustering(#Cl=4)	0.47	1827.15	0.64
AutoEnc(#Dim=5) AgglomerativeClustering(#Cl=5)	0.35	1858.90	0.85
AutoEnc(#Dim=5) BIRCH(#Cl=3)	0.54	1226.47	0.58
AutoEnc(#Dim=5) BIRCH(#Cl=4)	0.47	1827.15	0.64
AutoEnc(#Dim=5) BIRCH(#Cl=5)	0.35	1858.90	0.85
AutoEnc(#Dim=5) GaussianMixture(#Cl=3)	0.23	544.22	1958-01-01
AutoEnc(#Dim=5) GaussianMixture(#Cl=4)	0.32	864.81	2023-10-01
AutoEnc(#Dim=5) GaussianMixture(#Cl=5)	0.26	1034.70	2023-10-01
AutoEnc(#Dim=5) k-Means(#Cl=3)	0.51	1291.43	0.68
AutoEnc(#Dim=5) k-Means(#Cl=4)	0.49	1997.82	0.66
AutoEnc(#Dim=5) k-Means(#Cl=5)	0.39	2025.15	0.88
AutoEnc(#Dim=5) Mean-Shift(#Cl=2)	0.51	925.05	0.65
AutoEnc(#Dim=5) SpectralClustering(#Cl=3)	0.54	1130.31	0.53
AutoEnc(#Dim=5) SpectralClustering(#Cl=4)	0.45	1653.42	0.64
AutoEnc(#Dim=5) SpectralClustering(#Cl=5)	0.35	1724.89	0.85
AutoEnc(#Dim=5) Two-Means(#Cl=3)	0.38	1022.18	0.86
AutoEnc(#Dim=5) Two-Means(#Cl=4)	0.49	1997.55	0.66
AutoEnc(#Dim=5) Two-Means(#Cl=5)	0.38	2006.46	0.87
GRP(#Dim=2) AgglomerativeClustering(#Cl=3)	0.26	591.27	2028-01-01
GRP(#Dim=2) k-Means(#Cl=3)	0.32	789.81	2023-05-01
GRP(#Dim=2) k-Means(#Cl=4)	0.33	763.76	0.96
GRP(#Dim=2) SpectralClustering(#Cl=3)	0.27	745.50	2023-06-01
GRP(#Dim=2) SpectralClustering(#Cl=4)	0.19	622.08	2023-09-01
GRP(#Dim=2) SpectralClustering(#Cl=5)	0.22	584.38	2023-12-01
GRP(#Dim=2) Two-Means(#Cl=3)	0.32	680.33	0.99
GRP(#Dim=3) AgglomerativeClustering(#Cl=3)	0.16	393.22	1963-01-01
GRP(#Dim=3) AgglomerativeClustering(#Cl=4)	0.13	346.72	1949-01-01
GRP(#Dim=3) AgglomerativeClustering(#Cl=5)	0.12	332.98	1946-01-01
GRP(#Dim=3) BIRCH(#Cl=3)	0.18	377.72	1949-01-01
GRP(#Dim=3) BIRCH(#Cl=4)	0.16	369.32	1948-01-01
GRP(#Dim=3) BIRCH(#Cl=5)	0.16	359.57	1936-01-01
GRP(#Dim=3) GaussianMixture(#Cl=3)	0.21	41.06	2019-08-01
GRP(#Dim=3) GaussianMixture(#Cl=5)	0.15	198.69	2023-01-02
GRP(#Dim=3) k-Means(#Cl=3)	0.21	518.48	1936-01-01
GRP(#Dim=3) k-Means(#Cl=4)	0.21	490.41	1930-01-01
GRP(#Dim=3) k-Means(#Cl=5)	0.21	454.89	2026-01-01
GRP(#Dim=3) SpectralClustering(#Cl=3)	0.21	500.00	1940-01-01
GRP(#Dim=3) SpectralClustering(#Cl=4)	0.20	476.90	2028-01-01
GRP(#Dim=3) SpectralClustering(#Cl=5)	0.11	408.92	1940-01-01
GRP(#Dim=3) Two-Means(#Cl=3)	0.22	513.58	1936-01-01
GRP(#Dim=3) Two-Means(#Cl=4)	0.20	481.12	1931-01-01
GRP(#Dim=3) Two-Means(#Cl=5)	0.19	417.49	1938-01-01
GRP(#Dim=4) AgglomerativeClustering(#Cl=3)	0.13	360.81	1978-01-01
GRP(#Dim=4) AgglomerativeClustering(#Cl=4)	0.15	353.27	1960-01-01
GRP(#Dim=4) BIRCH(#Cl=3)	0.14	377.07	1972-01-01
GRP(#Dim=4) BIRCH(#Cl=4)	0.14	332.02	1974-01-01
GRP(#Dim=4) BIRCH(#Cl=5)	0.15	321.25	1961-01-01
GRP(#Dim=4) GaussianMixture(#Cl=3)	0.21	75.72	1998-03-01
GRP(#Dim=4) k-Means(#Cl=3)	0.18	443.36	1960-01-01
GRP(#Dim=4) k-Means(#Cl=4)	0.19	415.92	1942-01-01
GRP(#Dim=4) k-Means(#Cl=5)	0.19	390.76	1938-01-01
GRP(#Dim=4) Two-Means(#Cl=3)	0.17	433.27	1961-01-01
GRP(#Dim=4) Two-Means(#Cl=4)	0.19	410.49	1944-01-01
GRP(#Dim=4) Two-Means(#Cl=5)	0.19	370.60	1945-01-01
GRP(#Dim=5) AgglomerativeClustering(#Cl=3)	0.10	263.85	2017-02-01
GRP(#Dim=5) AgglomerativeClustering(#Cl=4)	0.11	249.69	1995-01-01
GRP(#Dim=5) AgglomerativeClustering(#Cl=5)	0.11	235.12	1983-01-01
GRP(#Dim=5) BIRCH(#Cl=3)	0.17	262.06	2023-06-02
GRP(#Dim=5) BIRCH(#Cl=4)	0.11	253.58	1992-01-01
GRP(#Dim=5) BIRCH(#Cl=5)	0.09	237.60	1978-01-01
GRP(#Dim=5) GaussianMixture(#Cl=3)	0.18	98.64	1991-04-01
GRP(#Dim=5) GaussianMixture(#Cl=4)	0.13	112.95	1933-04-01
GRP(#Dim=5) GaussianMixture(#Cl=5)	0.08	134.07	2021-03-01
GRP(#Dim=5) k-Means(#Cl=3)	0.15	369.28	1980-01-01
GRP(#Dim=5) k-Means(#Cl=4)	0.16	341.60	1959-01-01
GRP(#Dim=5) k-Means(#Cl=5)	0.15	314.34	1960-01-01
GRP(#Dim=5) SpectralClustering(#Cl=3)	0.15	339.76	1985-01-01
GRP(#Dim=5) SpectralClustering(#Cl=4)	0.15	315.62	1966-01-01
GRP(#Dim=5) Two-Means(#Cl=3)	0.13	332.05	1996-01-01
GRP(#Dim=5) Two-Means(#Cl=4)	0.14	299.66	1981-01-01
GRP(#Dim=5) Two-Means(#Cl=5)	0.15	282.71	1973-01-01
IncrPCA(#Dim=2) OPTICS(#Cl=2)	0.72	1194.46	0.78
IncrPCA(#Dim=2) SpectralClustering(#Cl=3)	0.43	1662.33	0.72
IncrPCA(#Dim=2) Two-Means(#Cl=3)	0.46	1739.61	0.69
IncrPCA(#Dim=2) Two-Means(#Cl=4)	0.43	1439.87	0.74
IncrPCA(#Dim=3) k-Means(#Cl=3)	0.40	1237.91	0.80
IncrPCA(#Dim=3) SpectralClustering(#Cl=3)	0.38	1134.73	0.81
IncrPCA(#Dim=3) Two-Means(#Cl=3)	0.41	1207.72	0.81
IncrPCA(#Dim=4) AgglomerativeClustering(#Cl=3)	0.37	869.21	2023-04-01
IncrPCA(#Dim=4) k-Means(#Cl=3)	0.35	951.31	0.94
IncrPCA(#Dim=4) SpectralClustering(#Cl=3)	0.31	880.95	0.87
IncrPCA(#Dim=4) SpectralClustering(#Cl=5)	0.30	662.36	2016-01-01
IncrPCA(#Dim=4) Two-Means(#Cl=3)	0.30	527.70	1935-01-01
IncrPCA(#Dim=4) Two-Means(#Cl=4)	0.24	762.27	2020-01-01
IncrPCA(#Dim=4) Two-Means(#Cl=5)	0.29	679.81	2023-04-01
IncrPCA(#Dim=5) AgglomerativeClustering(#Cl=3)	0.26	638.00	2023-11-01
IncrPCA(#Dim=5) k-Means(#Cl=3)	0.31	716.15	2023-09-01
IncrPCA(#Dim=5) SpectralClustering(#Cl=3)	0.28	674.08	2023-01-01
IncrPCA(#Dim=5) SpectralClustering(#Cl=4)	0.31	628.50	2023-11-01
IncrPCA(#Dim=5) SpectralClustering(#Cl=5)	0.27	534.88	2023-09-01
IncrPCA(#Dim=5) Two-Means(#Cl=3)	0.30	660.02	2018-01-01
IncrPCA(#Dim=5) Two-Means(#Cl=4)	0.30	642.97	2023-10-01
IncrPCA(#Dim=5) Two-Means(#Cl=5)	0.24	528.86	2025-01-01
ISOMAP(#Dim=2) GaussianMixture(#Cl=3)	0.46	292.84	1996-04-01
ISOMAP(#Dim=2) OPTICS(#Cl=2)	0.65	133.15	2020-03-01
ISOMAP(#Dim=3) AgglomerativeClustering(#Cl=3)	0.56	833.04	2023-05-01
ISOMAP(#Dim=3) GaussianMixture(#Cl=3)	0.45	436.45	1995-01-01
ISOMAP(#Dim=3) GaussianMixture(#Cl=4)	0.46	700.01	2014-01-01
ISOMAP(#Dim=3) k-Means(#Cl=3)	0.58	894.38	1.00
ISOMAP(#Dim=3) Two-Means(#Cl=3)	0.59	788.90	2023-05-01
ISOMAP(#Dim=4) BIRCH(#Cl=3)	0.46	571.94	1930-01-01
ISOMAP(#Dim=4) GaussianMixture(#Cl=3)	0.46	417.57	1978-01-01
ISOMAP(#Dim=4) OPTICS(#Cl=2)	0.56	352.94	2013-02-01
ISOMAP(#Dim=4) Two-Means(#Cl=3)	0.54	619.79	2022-01-01
ISOMAP(#Dim=4) Two-Means(#Cl=4)	0.56	678.63	2023-01-01
ISOMAP(#Dim=5) Two-Means(#Cl=3)	0.45	426.79	2019-01-01
LLE(#Dim=2) OPTICS(#Cl=2)	0.14	1950-11-01	2023-07-07
LLE(#Dim=3) GaussianMixture(#Cl=3)	0.24	103.93	1951-08-01
LLE(#Dim=3) OPTICS(#Cl=2)	0.42	1956-04-01	18.46
LLE(#Dim=4) OPTICS(#Cl=2)	0.47	36.72	1939-06-01
LLE(#Dim=5) OPTICS(#Cl=2)	0.38	47.79	1937-05-01
MBDL(#Dim=2) OPTICS(#Cl=2)	0.66	1408.82	0.97
MBDL(#Dim=3) AgglomerativeClustering(#Cl=3)	0.48	1056.05	0.93
MBDL(#Dim=3) AgglomerativeClustering(#Cl=4)	0.34	1132.91	0.97
MBDL(#Dim=3) GaussianMixture(#Cl=3)	0.32	541.50	1956-01-01
MBDL(#Dim=3) GaussianMixture(#Cl=4)	0.33	529.59	1944-01-01
MBDL(#Dim=3) k-Means(#Cl=3)	0.46	1113.35	0.94
MBDL(#Dim=3) k-Means(#Cl=4)	0.35	1212.45	0.87
MBDL(#Dim=3) SpectralClustering(#Cl=3)	0.48	1030.83	0.90
MBDL(#Dim=3) SpectralClustering(#Cl=4)	0.32	1096.97	0.95
MBDL(#Dim=3) Two-Means(#Cl=3)	0.47	1111.97	0.93
MBDL(#Dim=3) Two-Means(#Cl=4)	0.35	1211.54	0.87
MBDL(#Dim=4) AgglomerativeClustering(#Cl=3)	0.46	719.03	0.90
MBDL(#Dim=4) AgglomerativeClustering(#Cl=4)	0.32	896.68	0.93
MBDL(#Dim=4) BIRCH(#Cl=3)	0.47	719.03	0.90
MBDL(#Dim=4) GaussianMixture(#Cl=3)	0.28	410.39	1969-01-01
MBDL(#Dim=4) GaussianMixture(#Cl=4)	0.28	549.52	1950-01-01
MBDL(#Dim=4) k-Means(#Cl=3)	0.50	762.01	0.86
MBDL(#Dim=4) k-Means(#Cl=4)	0.35	979.02	0.93
MBDL(#Dim=4) SpectralClustering(#Cl=3)	0.27	645.63	2024-01-01
MBDL(#Dim=4) SpectralClustering(#Cl=4)	0.33	805.31	2014-01-01
MBDL(#Dim=4) Two-Means(#Cl=3)	0.28	679.82	2021-01-01
MBDL(#Dim=4) Two-Means(#Cl=5)	0.39	1108.60	0.83
MBDL(#Dim=5) AgglomerativeClustering(#Cl=3)	0.40	517.50	2023-05-01
MBDL(#Dim=5) AgglomerativeClustering(#Cl=4)	0.31	616.73	2028-01-01
MBDL(#Dim=5) AgglomerativeClustering(#Cl=5)	0.34	696.31	2017-01-01
MBDL(#Dim=5) GaussianMixture(#Cl=3)	0.27	343.94	1987-01-01
MBDL(#Dim=5) GaussianMixture(#Cl=4)	0.24	299.23	1969-01-01
MBDL(#Dim=5) GaussianMixture(#Cl=5)	0.17	359.98	1963-01-01
MBDL(#Dim=5) k-Means(#Cl=3)	0.30	584.81	1939-01-01
MBDL(#Dim=5) k-Means(#Cl=4)	0.32	658.01	2021-01-01
MBDL(#Dim=5) SpectralClustering(#Cl=3)	0.34	398.23	1980-01-01
MBDL(#Dim=5) SpectralClustering(#Cl=4)	0.42	555.15	2023-02-01
MBDL(#Dim=5) Two-Means(#Cl=3)	0.29	570.65	1936-01-01
MBDL(#Dim=5) Two-Means(#Cl=5)	0.34	741.81	0.99
MDS(#Dim=2) AgglomerativeClustering(#Cl=3)	0.29	747.37	2023-06-01
MDS(#Dim=2) AgglomerativeClustering(#Cl=4)	0.28	721.85	2023-05-01
MDS(#Dim=2) AgglomerativeClustering(#Cl=5)	0.27	728.35	1.00
MDS(#Dim=2) BIRCH(#Cl=3)	0.28	677.48	2023-12-01
MDS(#Dim=2) BIRCH(#Cl=4)	0.25	649.58	0.95
MDS(#Dim=2) BIRCH(#Cl=5)	0.26	685.73	0.96
MDS(#Dim=2) GaussianMixture(#Cl=3)	0.29	327.42	2016-05-01
MDS(#Dim=2) k-Means(#Cl=3)	0.31	966.96	1.00
MDS(#Dim=2) k-Means(#Cl=4)	0.31	938.42	0.96
MDS(#Dim=2) k-Means(#Cl=5)	0.33	972.54	0.90
MDS(#Dim=2) SpectralClustering(#Cl=3)	0.31	951.87	2023-01-01
MDS(#Dim=2) SpectralClustering(#Cl=4)	0.23	831.96	2023-07-01
MDS(#Dim=2) SpectralClustering(#Cl=5)	0.26	880.30	0.94
MDS(#Dim=2) Two-Means(#Cl=3)	0.30	921.43	2023-04-01
MDS(#Dim=2) Two-Means(#Cl=4)	0.31	904.06	0.96
MDS(#Dim=2) Two-Means(#Cl=5)	0.29	850.00	1.00
MDS(#Dim=3) AgglomerativeClustering(#Cl=3)	0.18	408.59	1959-01-01
MDS(#Dim=3) AgglomerativeClustering(#Cl=4)	0.16	393.91	1945-01-01
MDS(#Dim=3) AgglomerativeClustering(#Cl=5)	0.17	397.84	1942-01-01
MDS(#Dim=3) BIRCH(#Cl=3)	0.16	375.11	1965-01-01
MDS(#Dim=3) BIRCH(#Cl=4)	0.18	400.57	1938-01-01
MDS(#Dim=3) BIRCH(#Cl=5)	0.17	387.91	1933-01-01
MDS(#Dim=3) GaussianMixture(#Cl=3)	0.18	193.51	1977-05-01
MDS(#Dim=3) k-Means(#Cl=3)	0.21	514.87	1941-01-01
MDS(#Dim=3) k-Means(#Cl=4)	0.22	515.78	2023-01-01
MDS(#Dim=3) k-Means(#Cl=5)	0.21	486.96	2022-01-01
MDS(#Dim=3) SpectralClustering(#Cl=3)	0.21	483.64	1944-01-01
MDS(#Dim=3) SpectralClustering(#Cl=4)	0.22	492.26	2027-01-01
MDS(#Dim=3) SpectralClustering(#Cl=5)	0.09	420.19	1935-01-01
MDS(#Dim=3) Two-Means(#Cl=3)	0.20	492.78	1945-01-01
MDS(#Dim=3) Two-Means(#Cl=4)	0.22	503.38	2025-01-01
MDS(#Dim=3) Two-Means(#Cl=5)	0.21	463.93	2028-01-01
MDS(#Dim=4) AgglomerativeClustering(#Cl=3)	0.12	250.46	2023-02-02
MDS(#Dim=4) AgglomerativeClustering(#Cl=4)	0.12	239.30	1993-01-01
MDS(#Dim=4) AgglomerativeClustering(#Cl=5)	0.12	232.12	1986-01-01
MDS(#Dim=4) BIRCH(#Cl=3)	0.11	251.42	2023-10-02
MDS(#Dim=4) BIRCH(#Cl=4)	0.11	233.86	1993-01-01
MDS(#Dim=4) BIRCH(#Cl=5)	0.11	229.03	1981-01-01
MDS(#Dim=4) k-Means(#Cl=3)	0.17	360.82	1973-01-01
MDS(#Dim=4) k-Means(#Cl=4)	0.17	349.66	1953-01-01
MDS(#Dim=4) k-Means(#Cl=5)	0.18	349.72	1938-01-01
MDS(#Dim=4) SpectralClustering(#Cl=3)	0.14	322.55	1981-01-01
MDS(#Dim=4) SpectralClustering(#Cl=4)	0.13	282.44	1962-01-01
MDS(#Dim=4) SpectralClustering(#Cl=5)	0.15	286.97	1950-01-01
MDS(#Dim=4) Two-Means(#Cl=3)	0.16	337.79	1977-01-01
MDS(#Dim=4) Two-Means(#Cl=4)	0.16	329.59	1963-01-01
MDS(#Dim=4) Two-Means(#Cl=5)	0.14	301.63	1961-01-01
MDS(#Dim=5) AgglomerativeClustering(#Cl=3)	0.09	181.65	1954-02-01
MDS(#Dim=5) AgglomerativeClustering(#Cl=4)	0.10	185.31	2023-11-02
MDS(#Dim=5) AgglomerativeClustering(#Cl=5)	0.09	186.25	1996-01-01
MDS(#Dim=5) BIRCH(#Cl=3)	0.12	204.81	2018-02-01
MDS(#Dim=5) BIRCH(#Cl=4)	0.11	205.50	2023-04-02
MDS(#Dim=5) BIRCH(#Cl=5)	0.10	194.85	2023-01-02
MDS(#Dim=5) GaussianMixture(#Cl=3)	0.09	86.65	1936-07-01
MDS(#Dim=5) k-Means(#Cl=3)	0.14	274.77	2.00
MDS(#Dim=5) k-Means(#Cl=4)	0.15	265.14	1979-01-01
MDS(#Dim=5) k-Means(#Cl=5)	0.15	259.56	1964-01-01
MDS(#Dim=5) SpectralClustering(#Cl=3)	0.13	234.61	2023-04-02
MDS(#Dim=5) SpectralClustering(#Cl=4)	0.12	231.56	1984-01-01
MDS(#Dim=5) SpectralClustering(#Cl=5)	0.12	210.52	1983-01-01
MDS(#Dim=5) Two-Means(#Cl=3)	0.14	259.47	2023-05-02
MDS(#Dim=5) Two-Means(#Cl=4)	0.11	217.61	2023-09-02
MDS(#Dim=5) Two-Means(#Cl=5)	0.12	227.03	1976-01-01
PCA(#Dim=2) AffinityPropagation(#Cl=6)	0.42	2777.08	0.75
PCA(#Dim=2) AgglomerativeClustering(#Cl=3)	0.42	1471.63	0.72
PCA(#Dim=2) AgglomerativeClustering(#Cl=4)	0.47	2434.65	0.60
PCA(#Dim=2) AgglomerativeClustering(#Cl=5)	0.39	2603.47	0.77
PCA(#Dim=2) BIRCH(#Cl=3)	0.49	1190.86	0.76
PCA(#Dim=2) GaussianMixture(#Cl=3)	0.47	1215.20	0.79
PCA(#Dim=2) GaussianMixture(#Cl=4)	0.48	2412.03	0.65
PCA(#Dim=2) GaussianMixture(#Cl=5)	0.42	2504.11	0.69
PCA(#Dim=2) k-Means(#Cl=3)	0.47	1778.70	0.74
PCA(#Dim=2) k-Means(#Cl=4)	0.50	2768.29	0.62
PCA(#Dim=2) k-Means(#Cl=5)	0.44	2822.54	0.67
PCA(#Dim=2) SpectralClustering(#Cl=3)	0.39	1258.60	0.77
PCA(#Dim=2) SpectralClustering(#Cl=4)	0.48	2462.42	0.60
PCA(#Dim=2) SpectralClustering(#Cl=5)	0.43	2658.85	0.65
PCA(#Dim=2) Two-Means(#Cl=3)	0.51	1552.14	0.71
PCA(#Dim=2) Two-Means(#Cl=4)	0.50	2734.78	0.62
PCA(#Dim=2) Two-Means(#Cl=5)	0.45	2788.11	0.65
PCA(#Dim=3) AgglomerativeClustering(#Cl=3)	0.50	1071.99	0.69
PCA(#Dim=3) AgglomerativeClustering(#Cl=4)	0.44	1772.61	0.69
PCA(#Dim=3) AgglomerativeClustering(#Cl=5)	0.35	1740.57	0.89
PCA(#Dim=3) BIRCH(#Cl=3)	0.53	1069.11	0.63
PCA(#Dim=3) BIRCH(#Cl=4)	0.38	1502.32	0.75
PCA(#Dim=3) BIRCH(#Cl=5)	0.38	1467.19	0.75
PCA(#Dim=3) GaussianMixture(#Cl=3)	0.39	822.47	2014-01-01
PCA(#Dim=3) GaussianMixture(#Cl=4)	0.39	1563.52	0.80
PCA(#Dim=3) GaussianMixture(#Cl=5)	0.30	1358.08	2024-01-01
PCA(#Dim=3) k-Means(#Cl=3)	0.52	1139.54	0.68
PCA(#Dim=3) k-Means(#Cl=4)	0.45	1930.15	0.70
PCA(#Dim=3) k-Means(#Cl=5)	0.37	1905.56	0.84
PCA(#Dim=3) SpectralClustering(#Cl=3)	0.52	1087.05	0.66
PCA(#Dim=3) SpectralClustering(#Cl=4)	0.44	1814.59	0.69
PCA(#Dim=3) SpectralClustering(#Cl=5)	0.35	1716.45	0.81
PCA(#Dim=3) Two-Means(#Cl=3)	0.36	1041.25	0.96
PCA(#Dim=3) Two-Means(#Cl=4)	0.45	1929.89	0.70
PCA(#Dim=3) Two-Means(#Cl=5)	0.37	1903.69	0.84
PCA(#Dim=4) AgglomerativeClustering(#Cl=3)	0.43	700.60	0.92
PCA(#Dim=4) AgglomerativeClustering(#Cl=4)	0.29	838.10	0.96
PCA(#Dim=4) AgglomerativeClustering(#Cl=5)	0.31	908.77	0.93
PCA(#Dim=4) BIRCH(#Cl=3)	0.43	707.50	0.89
PCA(#Dim=4) BIRCH(#Cl=4)	0.31	903.86	2023-02-01
PCA(#Dim=4) BIRCH(#Cl=5)	0.31	942.66	0.96
PCA(#Dim=4) GaussianMixture(#Cl=3)	0.31	562.00	1946-01-01
PCA(#Dim=4) GaussianMixture(#Cl=4)	0.28	796.55	2019-01-01
PCA(#Dim=4) k-Means(#Cl=3)	0.45	740.74	0.89
PCA(#Dim=4) k-Means(#Cl=4)	0.34	972.84	0.99
PCA(#Dim=4) k-Means(#Cl=5)	0.36	1120.91	0.90
PCA(#Dim=4) SpectralClustering(#Cl=3)	0.44	718.15	0.88
PCA(#Dim=4) SpectralClustering(#Cl=4)	0.32	928.93	0.95
PCA(#Dim=4) SpectralClustering(#Cl=5)	0.29	897.38	0.97
PCA(#Dim=4) Two-Means(#Cl=3)	0.28	667.63	2029-01-01
PCA(#Dim=4) Two-Means(#Cl=4)	0.33	969.70	0.97
PCA(#Dim=4) Two-Means(#Cl=5)	0.36	1115.15	0.88
PCA(#Dim=5) AgglomerativeClustering(#Cl=3)	0.38	557.56	2013-01-01
PCA(#Dim=5) AgglomerativeClustering(#Cl=4)	0.25	647.34	2027-01-01
PCA(#Dim=5) AgglomerativeClustering(#Cl=5)	0.26	649.90	2026-01-01
PCA(#Dim=5) BIRCH(#Cl=3)	0.39	557.58	2023-09-01
PCA(#Dim=5) BIRCH(#Cl=4)	0.22	533.58	1937-01-01
PCA(#Dim=5) BIRCH(#Cl=5)	0.25	617.50	2026-01-01
PCA(#Dim=5) GaussianMixture(#Cl=3)	0.26	369.60	1992-01-01
PCA(#Dim=5) GaussianMixture(#Cl=4)	0.14	325.60	1973-01-01
PCA(#Dim=5) GaussianMixture(#Cl=5)	0.23	555.74	2027-01-01
PCA(#Dim=5) k-Means(#Cl=3)	0.23	542.16	1947-01-01
PCA(#Dim=5) k-Means(#Cl=4)	0.27	695.54	2022-01-01
PCA(#Dim=5) k-Means(#Cl=5)	0.29	735.95	2013-01-01
PCA(#Dim=5) SpectralClustering(#Cl=3)	0.19	433.95	1963-01-01
PCA(#Dim=5) SpectralClustering(#Cl=4)	0.25	586.61	1933-01-01
PCA(#Dim=5) SpectralClustering(#Cl=5)	0.22	616.68	2015-01-01
PCA(#Dim=5) Two-Means(#Cl=3)	0.22	404.31	1973-01-01
PCA(#Dim=5) Two-Means(#Cl=4)	0.27	695.18	2022-01-01
PCA(#Dim=5) Two-Means(#Cl=5)	0.28	694.32	2018-01-01
SparsePCA(#Dim=2) AgglomerativeClustering(#Cl=3)	0.62	2063.04	0.53
SparsePCA(#Dim=2) AgglomerativeClustering(#Cl=4)	0.50	3101.03	0.57
SparsePCA(#Dim=2) AgglomerativeClustering(#Cl=5)	0.44	2854.10	0.64
SparsePCA(#Dim=2) BIRCH(#Cl=3)	0.64	2062.97	0.46
SparsePCA(#Dim=2) GaussianMixture(#Cl=3)	0.61	2093.30	0.58
SparsePCA(#Dim=2) GaussianMixture(#Cl=4)	0.48	2802.89	0.61
SparsePCA(#Dim=2) GaussianMixture(#Cl=5)	0.45	2630.31	0.61
SparsePCA(#Dim=2) k-Means(#Cl=3)	0.63	2337.90	0.51
SparsePCA(#Dim=2) k-Means(#Cl=4)	0.51	3393.60	0.58
SparsePCA(#Dim=2) k-Means(#Cl=5)	0.43	3246.93	0.67
SparsePCA(#Dim=2) OPTICS(#Cl=2)	0.57	722.57	1950-01-01
SparsePCA(#Dim=2) SpectralClustering(#Cl=3)	0.41	723.41	1945-01-01
SparsePCA(#Dim=2) SpectralClustering(#Cl=4)	0.50	3311.86	0.57
SparsePCA(#Dim=2) SpectralClustering(#Cl=5)	0.42	3118.65	0.64
SparsePCA(#Dim=2) Two-Means(#Cl=3)	0.63	2336.94	0.51
SparsePCA(#Dim=2) Two-Means(#Cl=4)	0.51	3386.73	0.58
SparsePCA(#Dim=2) Two-Means(#Cl=5)	0.44	3201.21	0.65
SparsePCA(#Dim=3) AgglomerativeClustering(#Cl=3)	0.52	1145.01	0.69
SparsePCA(#Dim=3) AgglomerativeClustering(#Cl=4)	0.41	1558.66	0.65
SparsePCA(#Dim=3) AgglomerativeClustering(#Cl=5)	0.36	1773.84	0.80
SparsePCA(#Dim=3) BIRCH(#Cl=3)	0.52	1145.22	0.68
SparsePCA(#Dim=3) BIRCH(#Cl=4)	0.35	1129.02	0.69
SparsePCA(#Dim=3) BIRCH(#Cl=5)	0.30	1407.56	0.72
SparsePCA(#Dim=3) GaussianMixture(#Cl=3)	0.44	955.99	0.97
SparsePCA(#Dim=3) GaussianMixture(#Cl=4)	0.29	1160.44	2023-03-01
SparsePCA(#Dim=3) GaussianMixture(#Cl=5)	0.35	1351.29	0.96
SparsePCA(#Dim=3) k-Means(#Cl=3)	0.54	1218.75	0.67
SparsePCA(#Dim=3) k-Means(#Cl=4)	0.46	2004.75	0.67
SparsePCA(#Dim=3) k-Means(#Cl=5)	0.38	2020.56	0.79
SparsePCA(#Dim=3) SpectralClustering(#Cl=3)	0.54	1163.73	0.63
SparsePCA(#Dim=3) SpectralClustering(#Cl=4)	0.45	1862.75	0.66
SparsePCA(#Dim=3) SpectralClustering(#Cl=5)	0.36	1812.71	0.78
SparsePCA(#Dim=3) Two-Means(#Cl=3)	0.54	1218.62	0.67
SparsePCA(#Dim=3) Two-Means(#Cl=4)	0.46	2003.92	0.67
SparsePCA(#Dim=3) Two-Means(#Cl=5)	0.38	1995.94	0.78
SparsePCA(#Dim=4) AgglomerativeClustering(#Cl=3)	0.42	706.26	0.90
SparsePCA(#Dim=4) AgglomerativeClustering(#Cl=4)	0.37	760.43	0.95
SparsePCA(#Dim=4) AgglomerativeClustering(#Cl=5)	0.31	866.96	0.94
SparsePCA(#Dim=4) BIRCH(#Cl=3)	0.42	719.99	0.95
SparsePCA(#Dim=4) BIRCH(#Cl=4)	0.33	775.85	1.00
SparsePCA(#Dim=4) BIRCH(#Cl=5)	0.31	946.50	0.96
SparsePCA(#Dim=4) GaussianMixture(#Cl=3)	0.28	427.10	1962-01-01
SparsePCA(#Dim=4) GaussianMixture(#Cl=4)	0.26	726.59	1931-01-01
SparsePCA(#Dim=4) GaussianMixture(#Cl=5)	0.27	721.30	2023-07-01
SparsePCA(#Dim=4) k-Means(#Cl=3)	0.46	762.76	0.87
SparsePCA(#Dim=4) k-Means(#Cl=4)	0.32	942.27	2023-01-01
SparsePCA(#Dim=4) k-Means(#Cl=5)	0.37	1135.31	0.86
SparsePCA(#Dim=4) SpectralClustering(#Cl=3)	0.46	745.67	0.85
SparsePCA(#Dim=4) SpectralClustering(#Cl=4)	0.31	901.56	0.96
SparsePCA(#Dim=4) SpectralClustering(#Cl=5)	0.27	827.17	0.94
SparsePCA(#Dim=4) Two-Means(#Cl=3)	0.26	662.33	2024-01-01
SparsePCA(#Dim=4) Two-Means(#Cl=4)	0.32	942.22	2023-01-01
SparsePCA(#Dim=4) Two-Means(#Cl=5)	0.37	1129.43	0.85
SparsePCA(#Dim=5) AgglomerativeClustering(#Cl=3)	0.38	565.35	2023-08-01
SparsePCA(#Dim=5) AgglomerativeClustering(#Cl=4)	0.21	559.61	2021-01-01
SparsePCA(#Dim=5) AgglomerativeClustering(#Cl=5)	0.24	602.09	2019-01-01
SparsePCA(#Dim=5) GaussianMixture(#Cl=3)	0.16	344.85	2023-05-02
SparsePCA(#Dim=5) GaussianMixture(#Cl=4)	0.22	507.71	1965-01-01
SparsePCA(#Dim=5) GaussianMixture(#Cl=5)	0.07	268.77	1984-01-01
SparsePCA(#Dim=5) k-Means(#Cl=3)	0.23	540.55	1948-01-01
SparsePCA(#Dim=5) k-Means(#Cl=4)	0.27	690.78	2021-01-01
SparsePCA(#Dim=5) k-Means(#Cl=5)	0.29	749.53	2023-12-01
SparsePCA(#Dim=5) Two-Means(#Cl=3)	0.23	525.95	1950-01-01
SparsePCA(#Dim=5) Two-Means(#Cl=4)	0.27	533.35	1933-01-01
SparsePCA(#Dim=5) Two-Means(#Cl=5)	0.26	547.81	2028-01-01
SRP(#Dim=2) AgglomerativeClustering(#Cl=3)	0.39	950.50	0.91
SRP(#Dim=2) AgglomerativeClustering(#Cl=4)	0.26	886.83	2023-02-01
SRP(#Dim=2) AgglomerativeClustering(#Cl=5)	0.22	866.51	0.97
SRP(#Dim=2) BIRCH(#Cl=3)	0.24	760.28	2029-01-01
SRP(#Dim=2) BIRCH(#Cl=4)	0.27	840.17	2023-10-01
SRP(#Dim=2) GaussianMixture(#Cl=3)	0.27	224.40	1932-02-01
SRP(#Dim=2) GaussianMixture(#Cl=4)	0.28	241.74	1987-04-01
SRP(#Dim=2) GaussianMixture(#Cl=5)	0.19	607.74	1933-01-01
SRP(#Dim=2) k-Means(#Cl=3)	0.38	1245.50	0.92
SRP(#Dim=2) k-Means(#Cl=4)	0.37	1285.72	0.89
SRP(#Dim=2) k-Means(#Cl=5)	0.36	1198.89	0.90
SRP(#Dim=2) OPTICS(#Cl=3)	-0.11	54.69	1995-03-01
SRP(#Dim=2) Two-Means(#Cl=3)	0.39	1227.09	0.91
SRP(#Dim=2) Two-Means(#Cl=4)	0.34	1083.94	0.98
SRP(#Dim=2) Two-Means(#Cl=5)	0.34	1134.41	0.91
SRP(#Dim=3) AgglomerativeClustering(#Cl=3)	0.58	735.43	0.91
SRP(#Dim=3) AgglomerativeClustering(#Cl=4)	0.61	717.38	0.84
SRP(#Dim=3) AgglomerativeClustering(#Cl=5)	0.63	735.53	0.81
SRP(#Dim=3) GaussianMixture(#Cl=3)	0.30	50.98	1966-05-01
SRP(#Dim=3) GaussianMixture(#Cl=4)	0.45	59.82	1994-05-01
SRP(#Dim=3) k-Means(#Cl=3)	0.60	809.78	0.80
SRP(#Dim=3) k-Means(#Cl=4)	0.60	762.47	0.82
SRP(#Dim=3) OPTICS(#Cl=2)	0.05	2023-09-08	1941-07-01
SRP(#Dim=4) AgglomerativeClustering(#Cl=3)	0.26	419.87	1957-01-01
SRP(#Dim=4) AgglomerativeClustering(#Cl=4)	0.24	409.71	1932-01-01
SRP(#Dim=4) AgglomerativeClustering(#Cl=5)	0.26	415.60	2021-01-01
SRP(#Dim=4) BIRCH(#Cl=3)	0.33	386.01	2026-01-01
SRP(#Dim=4) BIRCH(#Cl=4)	0.31	410.80	2020-01-01
SRP(#Dim=4) GaussianMixture(#Cl=3)	0.10	43.63	1951-05-01
SRP(#Dim=4) GaussianMixture(#Cl=4)	0.06	65.19	1943-03-01
SRP(#Dim=4) GaussianMixture(#Cl=5)	0.16	135.05	1970-02-01
SRP(#Dim=4) k-Means(#Cl=3)	0.31	477.34	1947-01-01
SRP(#Dim=4) SpectralClustering(#Cl=3)	0.03	220.41	1939-02-01
SRP(#Dim=4) SpectralClustering(#Cl=4)	0.04	234.53	2027-02-01
SRP(#Dim=4) SpectralClustering(#Cl=5)	0.11	316.21	1979-01-01
SRP(#Dim=4) Two-Means(#Cl=3)	0.36	441.00	1932-01-01
SRP(#Dim=5) AgglomerativeClustering(#Cl=3)	0.14	248.58	2013-02-01
SRP(#Dim=5) AgglomerativeClustering(#Cl=4)	0.14	235.38	1983-01-01
SRP(#Dim=5) AgglomerativeClustering(#Cl=5)	0.16	233.17	1963-01-01
SRP(#Dim=5) BIRCH(#Cl=3)	0.30	246.82	1991-01-01
SRP(#Dim=5) GaussianMixture(#Cl=3)	0.25	72.45	1933-04-01
SRP(#Dim=5) GaussianMixture(#Cl=4)	0.08	133.35	1931-05-01
SRP(#Dim=5) GaussianMixture(#Cl=5)	0.06	104.28	1974-04-01
SRP(#Dim=5) k-Means(#Cl=3)	0.16	345.88	1980-01-01
SRP(#Dim=5) k-Means(#Cl=4)	0.17	316.10	1965-01-01
SRP(#Dim=5) SpectralClustering(#Cl=3)	0.08	220.05	1958-02-01
SRP(#Dim=5) SpectralClustering(#Cl=4)	-0.03	147.53	1955-02-01
SRP(#Dim=5) SpectralClustering(#Cl=5)	-0.12	105.30	1955-02-01
SRP(#Dim=5) Two-Means(#Cl=3)	0.15	320.10	1974-01-01
SRP(#Dim=5) Two-Means(#Cl=4)	0.16	302.00	1972-01-01
SVD(#Dim=2) AffinityPropagation(#Cl=6)	0.42	2769.07	0.75
SVD(#Dim=2) AgglomerativeClustering(#Cl=3)	0.45	1629.58	0.74
SVD(#Dim=2) AgglomerativeClustering(#Cl=4)	0.49	2537.68	0.61
SVD(#Dim=2) AgglomerativeClustering(#Cl=5)	0.41	2393.61	0.65
SVD(#Dim=2) BIRCH(#Cl=3)	0.53	1427.62	0.64
SVD(#Dim=2) BIRCH(#Cl=4)	0.34	1514.64	0.71
SVD(#Dim=2) GaussianMixture(#Cl=3)	0.46	1155.30	0.87
SVD(#Dim=2) GaussianMixture(#Cl=4)	0.48	2415.43	0.65
SVD(#Dim=2) GaussianMixture(#Cl=5)	0.43	2502.61	0.68
SVD(#Dim=2) k-Means(#Cl=3)	0.47	1766.44	0.74
SVD(#Dim=2) k-Means(#Cl=4)	0.50	2750.67	0.62
SVD(#Dim=2) k-Means(#Cl=5)	0.44	2807.29	0.67
SVD(#Dim=2) Mean-Shift(#Cl=3)	0.55	1475.28	0.60
SVD(#Dim=2) SpectralClustering(#Cl=3)	0.40	1281.17	0.77
SVD(#Dim=2) SpectralClustering(#Cl=4)	0.48	2466.50	0.60
SVD(#Dim=2) SpectralClustering(#Cl=5)	0.44	2657.49	0.65
SVD(#Dim=2) Two-Means(#Cl=3)	0.47	1760.18	0.74
SVD(#Dim=2) Two-Means(#Cl=4)	0.50	2749.73	0.62
SVD(#Dim=2) Two-Means(#Cl=5)	0.44	2805.74	0.68
SVD(#Dim=3) AgglomerativeClustering(#Cl=3)	0.52	1132.77	0.68
SVD(#Dim=3) AgglomerativeClustering(#Cl=4)	0.43	1763.07	0.70
SVD(#Dim=3) AgglomerativeClustering(#Cl=5)	0.34	1723.97	0.87
SVD(#Dim=3) BIRCH(#Cl=3)	0.50	1075.70	0.69
SVD(#Dim=3) BIRCH(#Cl=4)	0.39	1455.65	0.68
SVD(#Dim=3) BIRCH(#Cl=5)	0.31	1400.66	0.73
SVD(#Dim=3) GaussianMixture(#Cl=3)	0.39	823.89	2014-01-01
SVD(#Dim=3) GaussianMixture(#Cl=4)	0.39	1573.61	0.80
SVD(#Dim=3) GaussianMixture(#Cl=5)	0.30	1377.96	2023-01-01
SVD(#Dim=3) k-Means(#Cl=3)	0.52	1141.14	0.68
SVD(#Dim=3) k-Means(#Cl=4)	0.45	1940.01	0.70
SVD(#Dim=3) k-Means(#Cl=5)	0.37	1912.11	0.84
SVD(#Dim=3) SpectralClustering(#Cl=3)	0.52	1087.78	0.66
SVD(#Dim=3) SpectralClustering(#Cl=4)	0.44	1826.68	0.69
SVD(#Dim=3) SpectralClustering(#Cl=5)	0.35	1702.39	0.80
SVD(#Dim=3) Two-Means(#Cl=3)	0.38	1044.31	0.95
SVD(#Dim=3) Two-Means(#Cl=4)	0.45	1939.19	0.70
SVD(#Dim=3) Two-Means(#Cl=5)	0.37	1903.76	0.85
SVD(#Dim=4) AgglomerativeClustering(#Cl=3)	0.43	706.28	0.90
SVD(#Dim=4) AgglomerativeClustering(#Cl=4)	0.31	867.09	2023-08-01
SVD(#Dim=4) AgglomerativeClustering(#Cl=5)	0.34	951.71	0.96
SVD(#Dim=4) BIRCH(#Cl=3)	0.43	708.87	0.90
SVD(#Dim=4) BIRCH(#Cl=4)	0.32	759.44	0.94
SVD(#Dim=4) BIRCH(#Cl=5)	0.32	995.42	0.93
SVD(#Dim=4) GaussianMixture(#Cl=3)	0.31	551.99	1946-01-01
SVD(#Dim=4) GaussianMixture(#Cl=4)	0.26	662.60	2028-01-01
SVD(#Dim=4) GaussianMixture(#Cl=5)	0.30	828.52	2023-03-01
SVD(#Dim=4) k-Means(#Cl=3)	0.45	740.05	0.89
SVD(#Dim=4) k-Means(#Cl=4)	0.33	970.38	0.99
SVD(#Dim=4) k-Means(#Cl=5)	0.36	1114.53	0.90
SVD(#Dim=4) SpectralClustering(#Cl=3)	0.44	721.01	0.89
SVD(#Dim=4) SpectralClustering(#Cl=4)	0.32	928.28	0.95
SVD(#Dim=4) Two-Means(#Cl=3)	0.33	600.67	1948-01-01
SVD(#Dim=4) Two-Means(#Cl=4)	0.35	845.24	0.96
SVD(#Dim=4) Two-Means(#Cl=5)	0.35	1099.87	0.91
SVD(#Dim=5) AgglomerativeClustering(#Cl=3)	0.38	551.30	2023-10-01
SVD(#Dim=5) AgglomerativeClustering(#Cl=4)	0.26	639.71	1930-01-01
SVD(#Dim=5) AgglomerativeClustering(#Cl=5)	0.26	633.70	2023-01-01
SVD(#Dim=5) BIRCH(#Cl=3)	0.37	547.17	2016-01-01
SVD(#Dim=5) BIRCH(#Cl=4)	0.27	547.15	2021-01-01
SVD(#Dim=5) BIRCH(#Cl=5)	0.25	635.93	2023-01-01
SVD(#Dim=5) GaussianMixture(#Cl=3)	0.26	371.20	1975-01-01
SVD(#Dim=5) GaussianMixture(#Cl=4)	0.23	552.50	1953-01-01
SVD(#Dim=5) GaussianMixture(#Cl=5)	0.23	554.81	2028-01-01
SVD(#Dim=5) k-Means(#Cl=3)	0.40	577.96	2023-07-01
SVD(#Dim=5) k-Means(#Cl=4)	0.27	693.26	2022-01-01
SVD(#Dim=5) k-Means(#Cl=5)	0.29	733.71	2014-01-01
SVD(#Dim=5) SpectralClustering(#Cl=3)	0.19	429.37	1964-01-01
SVD(#Dim=5) SpectralClustering(#Cl=4)	0.25	581.13	1934-01-01
SVD(#Dim=5) SpectralClustering(#Cl=5)	0.21	601.19	2015-01-01
SVD(#Dim=5) Two-Means(#Cl=3)	0.22	501.60	1962-01-01
SVD(#Dim=5) Two-Means(#Cl=4)	0.28	625.06	2022-01-01
SVD(#Dim=5) Two-Means(#Cl=5)	0.25	650.15	2023-01-01
