# Supplementary material for: Unsupervised meta-clustering identifies risk clusters in acute myeloid leukemia based on clinical and genetic profiles
Source: Commun Med (Lond). 2023 May 17;3:68. doi: 10.1038/s43856-023-00298-6 (PMC10192332; doi:10.1038/s43856-023-00298-6)
Supplement: Supplementary file 7 — Supplementary Data 6 [file 43856_2023_298_MOESM7_ESM.xlsx]

## Sheet: Tabelle1
demographic data	Cluster A	Cluster B	Cluster C	Cluster D	adj. p-value	all patients		Supplementary Data 6. Baseline patient characteristics according to risk clusters identified by unsupervised learning. Demographic, clinical and laboratory data are compared between the four risk clusters. Percentages for demographic and clinical parameters refer to the respective cluster. Abbreviations: BM: bone marrow; Hb: hemoglobin; HSCT: hematopoietic stem cell transplantation; IQR: interqua…
Number of patients (%)	424	256	536	167		1383
age, median (IQR)	54 (46 - 63)	60.5 (53 - 66)	51 (40 - 61)	49 (39 - 61)	<0.001	54 (43 - 64)
sex, n (%)					<0.001
female	253 (59.7)	145 (56.6)	182 (34.0)	81 (48.5)		661 (47.8)
male	171 (40.3)	111 (43.4)	354 (66.0)	86 (51.5)		722 (52.2)
clinical data
AML status, n (%)
de novo	405 (95.5)	107 (41.8)	513 (95.7)	155 (92.8)	<0.001	1180 (85.3)
secondary	14 (3.3)	113 (44.1)	11 (2.1)	8 (4.8)	<0.001	146 (10.6)
therapy-associated	4 (0.9)	21 (8.2)	12 (2.2)	3 (1.8)	<0.001	40 (2.9)
FAB classification, n (%)
M0	7 (1.7)	11 (4.3)	31 (5.8)	0	<0.001	49 (3.5)
M1	131 (30.9)	29 (11.3)	94 (17.5)	72 (43.1)	<0.001	326 (23.6)
M2	109 (25.7)	107 (41.8)	173 (32.3)	69 (41.3)	<0.001	458 (33.1)
M3	0	0	0	0		0
M4	67 (15.8)	36 (14.1)	134 (25.0)	11 (6.6)	0.014	248 (17.9)
M5	100 (23.6)	17 (6.6)	71 (13.2)	3 (1.8)	0.104	191 (13.8)
M6	2 (0.5)	22 (8.6)	15 (2.8)	7 (4,2)	<0.001	46 (3.3)
M7	1 (0.2)	2 (0.8)	3 (0.6)	0	0.693	6 (0.4)
ELN2017 category, n (%)
Favorable	193 (45.5)	19 (7.4)	205 (38.2)	101 (60.5)	<0.001	518 (37.5)
Intermediate	149 (35.1)	116 (45.3)	197 (36.8)	48 (28.7)	0.007	510 (36.9)
Adverse	41 (9.7)	104 (40.6)	97 (18.1)	5 (3.0)	<0.001	247 (17.9)
Extramedullary disease, n (%)	91 (21.5)	18 (7.0)	78 (14.6)	14 (8.4)	<0.001	201 (14.5)
HSCT in first remission, n (%)	69 (16.3)	33 (12.9)	86 (16.0)	39 (23.4)	0.058	227 (16.4)
HSCT as salvage therapy, n (%)	68 (16.0)	34 (13.3)	88 (16.4)	28 (16.8)	0.675	218 (15.8)
laboratory values
WBC, median (IQR) in GPt/l	52.5 (24.3 - 102.3)	4.0 (1.8 - 11.2)	14.9 (3.9 - 39.4)	23.0 (8.4 - 60.3)	<0.001	20.4 (4.9 - 56.3)
Hb, median (IQR) in mmol/l	5.9 (5.0 - 6.9)	5.8 (5.0 - 6.8)	5.8 (5.1 - 7.4)	6.0 (4.9 - 6.8)	0.177	5.9 (5.0 - 7.0)
Plt, median (IQR) in GPt/l	62 (31.5 - 103)	52 (27 - 107.3)	47 (27 - 88)	39 (20 - 70)	<0.001	52 (27 - 95)
LDH, median (IQR) in U/l	613 (395.5 - 1060.5)	293 (196 - 551.5)	442 (283.5 - 759.5)	459.5 (306 - 740.3)	<0.001	453.3 (288.3 - 821)
BM blasts, median (IQR) in %	77 (64 - 86)	43 (30 - 57.5)	34 (11 - 62)	63 (48.8 - 76.5)	<0.001	63 (45 - 79)
PB blasts, median (IQR) in %	64 (27 - 85)	10 (2 - 30)	39 (8 - 68)	69 (36 - 88)	<0.001	41 (12 - 74)
