# Supplementary material for: Unsupervised meta-clustering identifies risk clusters in acute myeloid leukemia based on clinical and genetic profiles
Source: Commun Med (Lond). 2023 May 17;3:68. doi: 10.1038/s43856-023-00298-6 (PMC10192332; doi:10.1038/s43856-023-00298-6)
Supplement: Supplementary file 8 — Supplementary Data 7 [file 43856_2023_298_MOESM8_ESM.xlsx]

## Sheet: Tabelle1
		Cluster A	Cluster B	Cluster C	Cluster D	all patients
number of patients		424	256	536	167	1383		Supplementary Data 7. Molecular genetics and cytogenetics in the four clusters identified by unsupervised learning. Absolute numbers and relative proportions with respect to the individual cluster are displayed for molecular genetic and cytogenetic alterations for each cluster and for the entire patient cohort as a reference.
molecular genetics, n(%)
epigenetic	ASXL1	11 (2.6)	60 (23.4)	42 (7.8)	11 (6.6)	124 (9.0)
	BCOR	8 (1.9)	26 (10.2)	25 (4.7)	2 (1.2)	61 (4.4)
	BCORL1	11 (2.6)	13 (5.1)	20 (3.7)	5 (3.0)	49 (3.5)
	DNTM3A	227 (53.5)	41 (16.0)	100 (18.7)	28 (16.8)	396 (28.6)
	EZH2	10 (2.4)	17 (6.6)	16 (3.0)	10 (6.0)	53 (3.8)
	IDH1	67 (15.8)	12 (4.7)	35 (6.5)	8 (4.8)	122 (8.8)
	IDH2	65 (15.3)	47 (18.4)	76 (14.2)	9 (5.4)	197 (14.2)
	TET2	73 (17.2)	47 (18.4)	81 (15.1)	46 (27.5)	247 (17.9)
transcription	CEBPA	16 (3.8)	11 (4.3)	18 (3.4)	158 (94.6)	203 (14.7)
	CEBPA, biallelic	2 (0.5)	0	0	89 (53.3)	91 (6.6)
	CEBPA-TAD	0	0	0	41 (24.6)	41 (3.0)
	CEBPA-bZIP	2 (0.5)	2 (0.8)	0	26 (15.6)	30 (2.2)
	CUX1	6 (1.4)	9 (3.5)	14 (2.6)	5 (3.0)	34 (2.5)
	GATA2	4 (0.9)	9 (3.5)	15 (2.8)	52 (31.1)	80 (5.8)
	IKZF1	3 (0.7)	13 (5.1)	13 (2.4)	7 (4.2)	36 (2.6)
	PHF6	6 (1.4)	8 (3.1)	21 (3.9)	6 (3.6)	41 (3.0)
	RUNX1	24 (5.7)	59 (23.0)	45 (8.4)	6 (3.6)	134 (9.7)
	WT1	42 (9.9)	3 (1.2)	35 (6.5)	22 (13.2)	102 (7.4)
signaling	CBL	5 (1.2)	9 (3.5)	13 (2.4)	0	27 (2.0)
	CSF3R	3 (0.7)	3 (1.2)	5 (0.9)	9 (5.4)	20 (1.4)
	FLT3-ITD	260 (61.3)	5 (2.0)	32 (0.6)	25 (15.0)	322 (23.3)
	FLT3-TKD	75 (17.7)	6 (2.3)	22 (4.1)	9 (5.4)	112 (8.1)
	JAK2	2 (0.5)	2 (0.8)	11 (2.1)	3 (1.8)	18 (1.3)
	KIT	6 (1.4)	10 (3.9)	49 (9.1)	8 (4.8)	73 (5.3)
	KRAS	10 (2.4)	11 (4.3)	52 (9.7)	6 (3.6)	79 (5.7)
	NOTCH1	7 (1.7)	5 (2.0)	11 (2.1)	1 (0.6)	24 (1.7)
	NRAS	48 (11.3)	36 (14.1)	121 (22.6)	24 (14.4)	229 (16.6)
	PTPN11	52 (12.3)	12 (4.7)	34 (6.3)	2 (1.2)	100 (7.2)
splicing	SF3B1	6 (1.4)	20 (7.8)	13 (2.4)	2 (1.2)	41 (3.0)
	SRSF2	5 (1.2)	10 (3.9)	49 (9.1)	8 (4.8)	72 (5.2)
	U2AF1	5 (1.2)	19 (7.4)	11 (2.1)	1 (0.6)	36 (2.6)
	ZRSR2	2 (0.5)	4 (1.6)	8 (1.5)	5 (0.3)	19 (1.4)
cohesin	RAD21	24 (5.7)	4 (1.6)	13 (2.4)	9 (5.4)	50 (3.6)
	SMC1A	8 (1.9)	2 (0.8)	9 (1.7)	3 (1.8)	22 (1.6)
	SMC3	10 (2.4)	1 (0.4)	5 (0.9)	2 (1.2)	18 (1.3)
	STAG2	9 (2.1)	32 (12.5)	20 (3.7)	10 (0.6)	71 (5.1)
other	TP53	2 (0.5)	71 (27.7)	25 (4.7)	4 (2.4)	102 (7.4)
	NPM1	332 (78.3)	7 (2.7)	103 (19.2)	24 (14.4)	466 (33.7)
cytogenetics, n (%)
	normal karyotype	329 (77.6)	85 (33.2)	176 (32.8)	119 (71.3)	709 (51.3)
	complex karyotype	3 (0.7)	80 (31.3)	65 (12.1)	4 (2.4)	152 (11.0)
	t(8;21)	2 (0.5)	6 (2.3)	44 (8.2)	0	52 (3.8)
	inv(16) or t(16;16)	2 (0.5)	3 (1.2)	70 (13.1)	1 (0.6)	76 (5.5)
	inv(3) or t(3;3)	1 (0.2)	5 (2.0)	9 (1.7)	1 (0.6)	16 (1.2)
	-5 or del5q	1 (0.2)	60 (23.4)	22 (4.1)	2 (1.2)	85 (6.1)
	-7 or del7q	5 (1.2)	11 (4.3)	21 (3.9)	1 (0.6)	38 (2.7)
	-17 or del17p	0	23 (0.9)	10 (1.9)	1 (0.6)	34 (2.5)
