# Supplementary material for: Unsupervised meta-clustering identifies risk clusters in acute myeloid leukemia based on clinical and genetic profiles
Source: Commun Med (Lond). 2023 May 17;3:68. doi: 10.1038/s43856-023-00298-6 (PMC10192332; doi:10.1038/s43856-023-00298-6)
Supplement: Supplementary file 9 — Supplementary Data 8 [file 43856_2023_298_MOESM9_ESM.xlsx]

## Sheet: Tabelle1
SAL multicenter investigational cohort
	Cluster A	Cluster B	Cluster C	Cluster D	all patients		Supplementary Data 8. Differences in outcome according to clusters identified by unsupervised learning. Odds ratios (OR) for achievement of complete remission (CR) were obtained using univariable logistic regression. Hazard ratios (HR) for event-free survival (EFS), relapse-free survival (RFS) and overall survival (OS) were obtained using univariable Cox proportional hazard models. 95%-confidence…
CR after induction therapy, n (%)	335 (79.0)	140 (54.7)	390 (72.8)	143 (85.6)	1008 (72.9)
OR	1.6	0.36	0.99	2.42
[95%-CI]	[1.22 - 2.10]	[0.27 - 0.48]	[0.78 - 1.26]	[1.54 - 3.79]
adj. p-value	0.006	<0.001	0.934	<0.001
median EFS, months (IQR)	8.3 (1.7 - 48.3)	1.9 (0.4 - 9.6)	9.1 (1.2 - n. r.)	11.2 (3.6 - n. r.)	7.1 (1.2 - 35.4)
HR	0.96	1.84	0.83	0.74
[95%-CI]	[0.85 - 1.10]	[1.59 - 2.14]	[0.73 - 0.94]	[0.61 - 0.90]
adj. p-value	0.700	<0.001	0.009	0.007
median RFS, months (IQR)	14.8 (5.1 - n.r.)	11.9 (4.1 - 108.3)	30.7 (8.1 - n.r.)	23.9 (5.4 - n.r.)	17.5 (5.6 - 71.4)
HR	1.25	1.39	0.73	0.88
[95%-CI]	[1.06 - 1.47]	[1.12 - 1.72]	[0.62 - 0.86]	[0.70 - 1.11]
adj. p-value	0.011	0.008	<0.001	0.400
median OS,	17.1 (6.2 - n.r.)	10.5 (4.2 - 33.2)	25.8 (7.1 - n.r.)	54.0 (7.6 - n.r.)	17.2 (6.0 -59.7)
months (IQR)
HR	1.05	1.69	0.82	0.68
[95%-CI]	[0.91 - 1.20]	[1.44 - 1.97]	[0.71 - 0.94]	[0.55 - 0.85]
adj. p-value	0.68	<0.001	0.007	0.001
AMLCG multicenter validation cohort
	Cluster A	Cluster B	Cluster C	Cluster D	all patients
CR after induction therapy, n (%)	172 (77.0)	50 (45.0)	189 (66.1)	34 (77.3)	445 (67.0)
OR	2.08	0.33	0.93	1.73
[95%-CI]	[1.44 – 3.00]	[0.22 – 0.50]	[0.67 – 1.29]	[0.84 – 3.57]
adj. p-value	<0.001	<0.001	0.656	0.139
median EFS, months (IQR)
HR	-	-	-	-	-
[95%-CI]
adj. p-value
median RFS, months (IQR)	15.7 (5.7 - 55.5)	7.0 (4.1 – 46.4)	20.4 (7.5 – 71.6)	n.r (8.5 - 104.2)	16.3 (6.4 - 61.4)
HR	1.25	1.68	0.81	0.47
[95%-CI]	[0.97 - 1.62]	[1.14 - 2.48]	[0.62 - 1.04]	[0.26 - 0.87]
adj. p-value	0.088	0.009	0.103	0.015
median OS,	20.8 (7.5 - 70.0)	7.7 (7.7 - 24.3)	20.6 (5.6 – 73.2)	70.9 (10.8 – 100.8)	17.4 (14.4 -21.6)
months (IQR)
HR	0.85	1.87	0.92	0.64
[95%-CI]	[0.70 - 1.03]	[1.49 - 2.35]	[0.76 - 1.11]	[0.42 - 0.96]
adj. p-value	0.110	<0.001	0.382	0.031
