# Supplementary material for: Unsupervised meta-clustering identifies risk clusters in acute myeloid leukemia based on clinical and genetic profiles
Source: Commun Med (Lond). 2023 May 17;3:68. doi: 10.1038/s43856-023-00298-6 (PMC10192332; doi:10.1038/s43856-023-00298-6)
Supplement: Supplementary file 10 — Supplementary Data 9 [file 43856_2023_298_MOESM10_ESM.xlsx]

## Sheet: Tabelle1
Cluster A	ELN2017 favorable		ELN2017 intermediate		ELN2017 adverse		ELN2017 missing
	n	%	n	%	n	%	n	%		Supplementary Data 9. Molecular genetics and cytogenetics in ELN2017 groups within Cluster A. The percentages refer to the number of patients within the ELN2017 subgroup.
Number of patients	193	100.0	149	100.0	41	100.0	41	100.0
ASXL1	0	0	0	0	10	24.3902	1	2.43902
BCOR	2	1.03627	5	3.3557	1	2.43902	0	0
BCORL1	1	0.518135	8	5.36913	1	2.43902	1	2.43902
DNTM3A	106	54.9223	83	55.7047	17	41.4634	21	51.2195
EZH2	4	2.07254	2	1.34228	1	2.43902	3	7.31707
IDH1	33	17.0984	16	10.7383	5	12.1951	13	31.7073
IDH2	38	19.6891	15	10.0671	4	9.7561	8	19.5122
TET2	38	19.6891	25	16.7785	5	12.1951	5	12.1951
CEBPA	8	4.14508	5	3.3557	1	2.43902	2	4.87805
CEBPA, biallelic	0	0	0	0	0	0	2	4.87805
CEBPA-TAD	0	0	0	0	0	0	0	0
CEBPA-bZIP	2	1.03627	0	0	0	0	0	0
CUX1	2	1.03627	3	2.01342	0	0	1	2.43902
GATA2	2	1.03627	2	1.34228	0	0	0	0
IKZF1	1	0.518135	0	0	0	0	2	4.87805
PHF6	3	1.5544	3	2.01342	0	0	0	0
RUNX1	0	0	0	0	21	51.2195	3	7.31707
WT1	14	7.25389	15	10.0671	10	24.3902	3	7.31707
CBL	4	2.07254	1	0.671141	0	0	0	0
CSF3R	3	1.5544	0	0	0	0	0	0
FLT3-ITD	70	36.2694	123	82.5503	39	95.122	28	68.2927
FLT3-TKD	30	15.544	8	5.36913	2	4.87805	35	85.3659
JAK2	1	0.518135	0	0	0	0	1	2.43902
KIT	5	2.59067	1	0.671141	0	0	0	0
KRAS	7	3.62694	3	2.01342	0	0	0	0
NOTCH1	7	3.62694	0	0	0	0	0	0
NRAS	38	19.6891	7	4.69799	1	2.43902	2	4.87805
PTPN11	40	20.7254	10	6.71141	0	0	2	4.87805
SF3B1	2	1.03627	3	2.01342	1	2.43902	0	0
SRSF2	4	2.07254	1	0.671141	0	0	0	0
U2AF1	1	0.518135	1	0.671141	3	7.31707	0	0
ZRSR2	0	0	1	0.671141	0	0	1	2.43902
RAD21	13	6.73575	8	5.36913	0	0	3	7.31707
SMC1A	5	2.59067	1	0.671141	0	0	2	4.87805
SMC3	7	3.62694	1	0.671141	2	4.87805	0	0
STAG2	1	0.518135	6	4.02685	1	2.43902	1	2.43902
TP53	0	0	0	0	2	4.87805	0	0
NPM1	188	97.4093	107	71.8121	3	7.31707	34	82.9268
normal karyotype	168	87.0466	131	87.9195	19	46.3415	11	26.8293
complex karyotype	0	0	0	0	3	7.31707	0	0
t(8;21)	2	1.03627	0	0	0	0	0	0
inv(16) or t(16;16)	2	1.03627	0	0	0	0	0	0
inv(3) or t(3;3)	0	0	0	0	1	2.43902	0	0
minus 5 or del5q	0	0	0	0	0	0	1	2.43902
minus 7 or del7q	0	0	0	0	4	9.7561	1	2.43902
minus 17 or del17p	0	0	0	0	0	0	0	0
