# Supplementary material for: Unsupervised meta-clustering identifies risk clusters in acute myeloid leukemia based on clinical and genetic profiles
Source: Commun Med (Lond). 2023 May 17;3:68. doi: 10.1038/s43856-023-00298-6 (PMC10192332; doi:10.1038/s43856-023-00298-6)
Supplement: Supplementary file 11 — Supplementary Data 10 [file 43856_2023_298_MOESM11_ESM.xlsx]

## Sheet: Tabelle1
Cluster B	ELN2017 favorable		ELN2017 intermediate		ELN2017 adverse		ELN2017 missing
	n	%	n	%	n	%	n	%		Supplementary Data 10. Molecular genetics and cytogenetics in ELN2017 groups within Cluster B. The percentages refer to the number of patients within the ELN2017 subgroup.
	19	100	116	100	104	100	17	100
ASXL1	0	0	0	0	59	56.7	1	5.9
BCOR	1	5.3	18	15.5	5	4.8	2	11.8
BCORL1	1	5.3	8	6.9	4	3.8	0	0
DNTM3A	2	10.5	27	23.3	11	10.6	1	5.9
EZH2	1	5.3	12	10.3	3	2.9	1	5.9
IDH1	1	5.3	5	4.3	5	4.8	1	5.9
IDH2	2	10.5	34	29.3	7	6.7	4	23.5
TET2	3	15.8	24	20.7	17	16.3	3	17.6
CEBPA	1	5.3	3	2.6	5	4.8	2	11.8
CEBPA, biallelic	0	0	0	0	0	0	0	0
CEBPA-TAD	0	0	0	0	0	0	0	0
CEBPA-bZIP	1	5.3	0	0	1	1	0	0
CUX1	0	0	6	5.2	2	1.9	1	5.9
GATA2	1	5.3	6	5.2	2	1.9	0	0
IKZF1	0	0	9	7.8	4	3.8	0	0
PHF6	2	10.5	6	5.2	0	0	0	0
RUNX1	0	0	0	0	56	53.8	3	17.6
WT1	0	0	2	1.7	1	1	0	0
CBL	0	0	5	4.3	4	3.8	0	0
CSF3R	0	0	3	2.6	0	0	0	0
FLT3-ITD	0	0	2	1.7	3	2.9	0	0
FLT3-TKD	0	0	4	3.4	1	1	1	5.9
JAK2	0	0	2	1.7	0	0	0	0
KIT	4	21.1	3	2.6	3	2.9	0	0
KRAS	1	5.3	7	6	3	2.9	0	0
NOTCH1	0	0	2	1.7	3	2.9	0	0
NRAS	6	31.6	15	12.9	14	13.5	1	5.9
PTPN11	0	0	4	3.4	8	7.7	0	0
SF3B1	0	0	12	10.3	7	6.7	1	5.9
SRSF2	4	21.1	3	2.6	3	2.9	0	0
U2AF1	1	5.3	9	7.8	7	6.7	2	11.8
ZRSR2	0	0	3	2.6	1	1	0	0
RAD21	1	5.3	1	0.9	2	1.9	0	0
SMC1A	1	5.3	0	0	1	1	0	0
SMC3	0	0	0	0	1	1	0	0
STAG2	1	5.3	24	20.7	4	3.8	3	17.6
TP53	0	0	0	0	66	63.5	5	29.4
NPM1	7	36.8	0	0	0	0	0	0
normal karyotype	5	26.3	78	67.2	1	1	1	5.9
complex karyotype	0	0	0	0	80	76.9	0	0
t(8;21)	6	31.6	0	0	0	0	0	0
inv(16) or t(16;16)	3	15.8	0	0	0	0	0	0
inv(3) or t(3;3)	0	0	0	0	5	4.8	0	0
minus 5 or del5q	0	0	0	0	60	57.7	0	0
minus 7 or del7q	0	0	0	0	11	10.6	0	0
minus 17 or del17p	0	0	0	0	23	22.1	0	0
