# Supplementary material for: Unsupervised meta-clustering identifies risk clusters in acute myeloid leukemia based on clinical and genetic profiles
Source: Commun Med (Lond). 2023 May 17;3:68. doi: 10.1038/s43856-023-00298-6 (PMC10192332; doi:10.1038/s43856-023-00298-6)
Supplement: Supplementary file 12 — Supplementary Data 11 [file 43856_2023_298_MOESM12_ESM.xlsx]

## Sheet: Tabelle1
Cluster C	ELN2017 favorable		ELN2017 intermediate		ELN2017 adverse		ELN2017 missing
	n	%	n	%	n	%	n	%		Supplementary Data 11. Molecular genetics and cytogenetics in ELN2017 groups within Cluster C. The percentages refer to the number of patients within the ELN2017 subgroup.
	205	100	197	100	97	100	37	100
ASXL1	0	0	0	0	38	39.2	4	10.8
BCOR	3	1.5	4	2	16	16.5	2	5.4
BCORL1	4	2	4	2	12	12.4	0	0
DNTM3A	34	16.6	50	25.4	6	6.2	10	27
EZH2	5	2.4	9	4.6	1	1	1	2.7
IDH1	7	3.4	23	11.7	1	1	4	10.8
IDH2	20	9.8	41	20.8	8	8.2	7	18.9
TET2	29	14.1	32	16.2	15	15.5	5	13.5
CEBPA	7	3.4	8	4.1	2	2.1	1	2.7
CEBPA, biallelic	0	0	0	0	0	0	0	0
CEBPA-TAD	0	0	0	0	0	0	0	0
CEBPA-bZIP	0	0	0	0	0	0	0	0
CUX1	4	2	4	2	4	4.1	2	5.4
GATA2	6	2.9	4	2	3	3.1	2	5.4
IKZF1	0	0	7	3.6	6	6.2	0	0
PHF6	6	2.9	11	5.6	2	2.1	2	5.4
RUNX1	0	0	0	0	43	44.3	2	5.4
WT1	14	6.8	13	6.6	7	7.2	1	2.7
CBL	10	4.9	2	1	1	1	0	0
CSF3R	4	2	0	0	1	1	0	0
FLT3-ITD	11	5.4	9	4.6	11	11.3	1	2.7
FLT3-TKD	5	2.4	4	2	1	1	12	32.4
JAK2	7	3.4	2	1	1	1	1	2.7
KIT	32	15.6	8	4.1	3	3.1	6	16.2
KRAS	26	12.7	11	5.6	13	13.4	2	5.4
NOTCH1	2	1	6	3	3	3.1	0	0
NRAS	62	30.2	32	16.2	20	20.6	7	18.9
PTPN11	16	7.8	6	3	11	11.3	1	2.7
SF3B1	1	0.5	5	2.5	7	7.2	0	0
SRSF2	32	15.6	8	4.1	2	2.1	7	18.9
U2AF1	0	0	8	4.1	3	3.1	0	0
ZRSR2	1	0.5	4	2	3	3.1	0	0
RAD21	11	5.4	1	0.5	1	1	0	0
SMC1A	5	2.4	4	2	0	0	0	0
SMC3	3	1.5	1	0.5	1	1	0	0
STAG2	6	2.9	13	6.6	1	1	0	0
TP53	0	0	0	0	20	20.6	5	13.5
NPM1	89	43.4	0	0	0	0	14	37.8
normal karyotype	63	30.7	109	55.3	3	3.1	1	2.7
complex karyotype	0	0	0	0	65	67	0	0
t(8;21)	42	20.5	2	1	0	0	0	0
inv(16) or t(16;16)	65	31.7	0	0	0	0	5	13.5
inv(3) or t(3;3)	0	0	0	0	9	9.3	0	0
minus 5 or del5q	0	0	0	0	22	22.7	0	0
minus 7 or del7q	0	0	0	0	21	21.6	0	0
minus 17 or del17p	0	0	0	0	9	9.3	1	2.7
