# Supplementary material for: Unsupervised meta-clustering identifies risk clusters in acute myeloid leukemia based on clinical and genetic profiles
Source: Commun Med (Lond). 2023 May 17;3:68. doi: 10.1038/s43856-023-00298-6 (PMC10192332; doi:10.1038/s43856-023-00298-6)
Supplement: Supplementary file 13 — Supplementary Data 12 [file 43856_2023_298_MOESM13_ESM.xlsx]

## Sheet: Tabelle1
Cluster D	ELN2017 favorable		ELN2017 intermediate		ELN2017 adverse		ELN2017 missing
	n	%	n	%	n	%	n	%		Supplementary Data 12. Molecular genetics and cytogenetics in ELN2017 groups within Cluster D. The percentages refer to the number of patients within the ELN2017 subgroup.
	101	100	48	100	5	100	13	100
ASXL1	0	0	0	0	5	100	6	46.2
BCOR	0	0	2	4.2	0	0	0	0
BCORL1	0	0	2	4.2	1	20	2	15.4
DNTM3A	14	13.9	10	20.8	0	0	4	30.8
EZH2	7	6.9	1	2.1	1	20	1	7.7
IDH1	3	3	4	8.3	1	20	0	0
IDH2	4	4	4	8.3	1	20	0	0
TET2	23	22.8	17	35.4	0	0	6	46.2
CEBPA	99	98	46	95.8	5	100	8	61.5
CEBPA, biallelic	85	84.2	4	8.3	0	0	0	0
CEBPA-TAD	12	11.9	18	37.5	4	80	7	53.8
CEBPA-bZIP	1	1	23	47.9	1	20	1	7.7
CUX1	5	5	0	0	0	0	0	0
GATA2	33	32.7	16	33.3	0	0	3	23.1
IKZF1	5	5	2	4.2	0	0	0	0
PHF6	1	1	2	4.2	0	0	3	23.1
RUNX1	0	0	0	0	5	100	1	7.7
WT1	17	16.8	5	10.4	0	0	0	0
CBL	0	0	0	0	0	0	0	0
CSF3R	5	5	2	4.2	1	20	1	7.7
FLT3-ITD	15	14.9	6	12.5	1	20	3	23.1
FLT3-TKD	3	3	0	0	0	0	6	46.2
JAK2	2	2	1	2.1	0	0	0	0
KIT	5	5	2	4.2	0	0	1	7.7
KRAS	4	4	2	4.2	0	0	0	0
NOTCH1	0	0	1	2.1	0	0	0	0
NRAS	16	15.8	5	10.4	2	40	1	7.7
PTPN11	0	0	1	2.1	1	20	0	0
SF3B1	1	1	1	2.1	0	0	0	0
SRSF2	5	5	2	4.2	0	0	1	7.7
U2AF1	0	0	1	2.1	0	0	0	0
ZRSR2	1	1	4	8.3	0	0	0	0
RAD21	7	6.9	1	2.1	0	0	1	7.7
SMC1A	1	1	1	2.1	0	0	1	7.7
SMC3	1	1	1	2.1	0	0	0	0
STAG2	6	5.9	3	6.3	0	0	1	7.7
TP53	0	0	0	0	4	80	0	0
NPM1	19	18.8	1	2.1	0	0	4	30.8
normal karyotype	81	80.2	36	75	1	20	1	7.7
complex karyotype	0	0	0	0	4	80	0	0
t(8;21)	0	0	0	0	0	0	0	0
inv(16) or t(16;16)	1	1	0	0	0	0	0	0
inv(3) or t(3;3)	1	1	0	0	0	0	0	0
minus 5 or del5q	0	0	0	0	2	40	0	0
minus 7 or del7q	0	0	0	0	1	20	0	0
minus 17 or del17p	0	0	0	0	1	20	0	0
